# Supplementary material for: Implementation of MALDI-TOF Mass Spectrometry and Peak Analysis: Application to the Discrimination of Cryptococcus neoformans Species Complex and Their Interspecies Hybrids
Source: J Fungi (Basel). 2020 Dec 2;6(4):330. doi: 10.3390/jof6040330 (PMC7711916; doi:10.3390/jof6040330)
Supplement: Supplementary file 1 [file jof-06-00330-s001.zip]

Archive with 2 entries (2 files):
- Supplementary_Figures_09.11.2020.pdf
- Supplementary_Tables_rev.pdf
